# Supplementary material for: Redox Speciation of Vanadium in Estuarine Waters Using Improved Methodology Based on Anion Exchange Chromatography Coupled to HR ICP-MS System
Source: Molecules. 2021 Apr 22;26(9):2436. doi: 10.3390/molecules26092436 (PMC8122592; doi:10.3390/molecules26092436)
Supplement: Supplementary file 1 [file molecules-26-02436-s001.zip]

Archive with 1 entries (1 files):
- molecules-1155858-supplementary-1-done.pdf
